# Supplementary material for: Performance of Antigen Detection Tests for SARS-CoV-2: A Systematic Review and Meta-Analysis
Source: Diagnostics (Basel). 2022 Jun 4;12(6):1388. doi: 10.3390/diagnostics12061388 (PMC9221910; doi:10.3390/diagnostics12061388)
Supplement: Supplementary file 1 [file diagnostics-12-01388-s001.zip]

Archive with 2 entries (2 files):
- Supplementary_Table_S1_The_QUADAS_tool (1).pdf
- Supplemntary_File_S1 (1).xlsx
